# Supplementary material for: Dual parallel stream-specific and generalized effects of corticogeniculate feedback on LGN neurons in primate and carnivore
Source: Nat Commun. 2025 Apr 9;16:3380. doi: 10.1038/s41467-025-58667-9 (PMC11982367; doi:10.1038/s41467-025-58667-9)
Supplement: Supplementary file 4 — Source Data [file 41467_2025_58667_MOESM4_ESM.xlsx]

## Sheet: Figs 3,4 Supp2, Table 1 
total n = 48	con w/o LED	con w/ LED	sf w/o LED	sf w/ LED	tf w/o LED	tf w/ LED	size w/o LED	SSI w/o LED	size w/ LED	SSI w/ LED	TF50NLED	TF50YLED		RF size no LED	RF size with LED	from STAs, not same cells
parvo cells														1.3531	1.0971
	25.2391	26.8982	1.45942	1.4255	4.27339	4.47011	1.675	0.0653577	1.11671	0.0793035	17.6166	17.949		0.475412	0.438842
	60.5701	80.6644	0.830093	1.34941	6.03428	6.60264	2.44755	0	5.72694	0.121258	18.9686	19.0153		0.950824	0.950824
	23.6823	18.358	1.28743	0.97095	4.96508	4.14708					18.4714	18.0872		0.694833	0.658263
	25.2391	23.6823	1.37073	1.36003	17.5072	17.2465					23.1	23		0.694833	0.548552
	35.8218	42.0022	1.11805	1.38151	14.6228	14.1906					23.1359	23.2629		0.548552	0.548552
	16.4224	19.2558	1.34941	1.34941	4.33798	3.96457					17.8532	18.0872		0.621693	0.731403
	17.2256	36.3965	1.40334	1.38151	3.26209	3.46384	1.69705	0.144542	1.65324	0.272376	17.5582	17.3255		0.438842	0.475412
	29.1263	35.8218	1.14464	1.23796	6.80375	6.90659	3.48407	0	3.81809	0.293294	18.6513	18.9332		0.585123	0.767973
	40.6862	32.045	1.09207	1.11805	6.31207	6.12549	1.63176	0.260586	1.65324	0.267621	16.1904	16.6247		0.402272	0.438842
	55.0533	47.7058	1.30777	1.26741	3.67806	3.11853					22	21.0522		0.658263	0.585123
	57.7458	69.8989	0.597282	0.597282	3.16567	2.01839					18.2546	17.1366		0.438842	0.438842
	77	87	0.666543	0.630963	4.74657	9.60731	8.36	0.31	5.6	0.3	17.8532	20.0531		0.365702	0.482726
	76.5		1.34941	1.34941	7.11696	9.3	5.6	0.3	5.6	0.05	18.5	18.5		0.438841	0.478736
	58.5	48.5	1.43672	1.33888	6.80375	6.80375	1.1	0.05	3.6	0.005	18.2006	18.4243		0.74603	0.614377
	64.5	60	1.40334	1.06669	5.68283	6.80375	5.50659	0.335989	8.2596	0.33	17.8638	18.6513		0.96545	1.18487
	45.5	37.5	0.514651	0.677073	7.11696	6.90659	3.71952	0.0868126	2.51241	0.213643	19.2724	18.4757		1.18487	1.44818
	63	44	0.843206	0.5187	7.22454	6.80375	5.5	0.1	3.7	0.45	18.8617	19.1158
	50.5	53.5	0.726553	0.687769	4.60627	8.02449	1.63	0.1	0.7	0.05	17.3255	19.2617
		50.5	1.3	0.92	8.9	10					18.82	19.63
	42.5	51.5	0.461173	0.450457	10.3557	10.0496	3.67119	0.00155507	5.43504	0.0411394	20.8918	20.9762
n=20
magno cells
					10.0496	13.7712	1.08788	1.00729	1.63176	1.02252	20.9762	22.837		0.44682	0.518618
	27	66.5	1.0338	1.1536	9.7525	10.2	0.483534	0.51	0.477252	1.0858	20.7551	20.4299		0.398947	0.255326
	24	41	0.823613	0.940985	6.50433	7.55712	3.67119	0.4	3.62349	0.429746	18.2745	19.4925		1.27663	1.19684
	23	12	0.91912	1.34941	14.8439	14.8439	3.76848	0.20862	3.71952	1.01288	23.154	22.8092		1.02144	0.945777
	16.1631	19.2558	1.45942	1.37073	30.9599	31.9029	2.45	0.239	2.4	0.296	30	30		1.51324	1.28626
	26	13.1421	0.720881	0.91912	6.70245	4.53768	1.08788	1	1.08788	1	19.3027	17.2912		0.837788	0.837788
	25	24.5	0.339725	0.339725	20.9604	14.4051	1.08788	0.129887	1	1	26.4317	22.9165		0.731403	0.709461
	10.3509	21.5253	1.18109	1.19975	9.89994	21.5989	5.02486	0.173766	2.44755	0.993428	21.1425	26.7509		0.841114	0.548552
	11.5		0.522781	0.498768	9.75253	6.80375	5.50659	0.174137	2.44755	0.965327	20.5902	19.3533		0.548552	0.767973
			0.342397	0.339725	25	25.0948	5.5	0.5	2.44	0.71	30	28.7		0.841114	0.767973
			0.339725	0.426411	21.2773	22.5932	1.65324	0.8	1.08788	0.95	27.0759	26.7765		1.05792	0.744462
			0.5187	0.904826	9	18.8709					18.5508	24.9154		2.94023	2.89635
		26	0.578849	0.510633	19.1561	16.24	2.44755	0.857692	2.44755	0.999035	25.292	18.3736		0.812655	0.609501
	12	23	0.6824	0.911945	18.5899	14	5.7	0.6	3.35	0.9	25.5	21.1		1.52811	1.47773
	0	0	0.379119	0.836624	15.5272	10.8324	1.63	0.8	1.59	0.99	23.013	19.7775
	10.5	9.5	0.53	0.52	22.6	26.7	1.63	0.8	2	1.15	26	29
	10	10.5	0.55	1.2	22.6	15.5	5.4	0.54	2.5	0.77	23	23.4775
	23	14.5	0.48	1.1	9.32	12.97	8.3	0.52	5.5	0.74	19.24	21.73
	9	11	0.33	0.49	14.8439	16.9897					22.9019	24.2088
	11	10.5	0.59	0.65	18	11.9					30.4989	21.6906
n=20
konio cells
	12.5293	11.0313	1.29756	1.4255	6.12549	3.0721	1.63176	0.42	1.20786	0.31	17.9658	15.0577		0.585123	0.585123
	62	63.5	1.00975	1.26741	7.44459	7.44459					19.4362	19.6737		0.716775	0.621693
	24.5	24.5	0.73803	0.823613	5.27215	5.35184	3.76848	0.222871	3.67119	0.435739	18.5875	18.3898		0.585123	0.658263
	34.5	21.5	0.994048	0.836624	6.21808	7.01099	1.63	0.244	1.63	0.321	18.823	19.2194		1.27996	1.20682
	9.71241	24	1.34941	1.29756	4.27339	3.5162	2.48	0.23	2.42	0.28	17.6166	17.238		0.402272	0.585123
	1.5	1	0.823613	0.836624	4.14708	10.0496	3.71952	0.996892	2.44755	1.01212	16.8722	20.5047		0.638315	0.877683
	65	64.5	0.342397	0.506647	3.67806	6.60264					17.553	19.2528
	68	44.5	0.578849	0.994048	15.0682	10.2015					23.7267	21.0522
n=8

## Sheet: Table 2 Supp Fig 3
n=20	MaxEvoked nled	MaxEvoked yled	AUC sf nled	AUC sf yled	AUC tf nled	AUC tf yled	Spont nled	Spont yled
parvo cells
	26.3703	23.7376	195.325	143.446	269.877	325.971	14.6368	14.8794
	1.27843	1.54227	4.08588	3.08605	28.4144	22.1755	0.824769	0.734722
	16.1203	16.7981	109.565	134.226	273.206	252.63	6.65625	5.75347
	20.7267	22.7208	130.744	173.632	99.2804	202.829	5.84144	5.79537
	12.1166	11.6268	69.2959	100.9	130.796	114.517	7.63333	6.14861
	15.6378	33.6042	161.634	163.177	130.082	515.133	9.51481	12.8095
	12.344	17.7609	75.44	93.6985	163.014	294.159	6.08333	8.59167
	6.11224	9.56706	32.5609	47.6674	94.6682	176.076	2.37454	2.40972
	16.0882	17.1028	74.647	74.5192	358.468	408.098	4.72083	4.75741
	3.14395	3.8269	10.3871	22.4021	12.5172	22.5366	3.41435	4.21134
	1.9898	1.83819	14.7215	9.32393	67.504	61.1621	0.534954	0.660494
	8.17979	6.9689	53.4006	36.5845	66.0099	27.7464	5.58148	5.90417
	4.34074	4.79555	18.4257	17.1844	22.0215	11.0137	8.12824	9.87407
	4.93926	5.83042	15.5084	38.0431	92.3043	91.5114	2.74005	2.89722
	8.34621	4.28936	28.1461	21.2202	18.9764	25.5006	4.4375	3.98634
	27.2527	15.8377	59.5166	42.5765	230.622	94.9757	25.712	18.4132
	13.6905	9.20165	39.6601	26.6368	80.5001	51.9359	10.1421	5.77153
	4.19825	6.33819	10.1575	10.0175	44.7469	43.8399	5.7037	5.05093
	4.51701	3.3139	43.8083	11.8281	15.9601	10.7361	3.34722	2.74537
	16.758	15.895	106.406	106.164	169.94	197.384	7.60648	7.0787
n=20
magno cells
	5.61866	3.96968	40.0192	15.0555	5.70369	14.8955	10.8285	5.78403
	6.34509	5.3898	29.0963	20.0127	12.2645	11.1953	5.20972	4.85949
	18.9359	27.9082	217.609	112.541	147.792	297.257	10.2377	7.70787
	23.6531	26.9475	206.77	190.449	149.865	209.652	10.4736	12.9447
	23.8171	14.4891	156.156	122.132	55.9388	91.3281	5.93264	5.6787
	5.41472	5.78499	54.3545	51.8523	96.2767	138.054	1.38333	1.52431
	19.4563	16.3455	50.4913	90.7521	116.883	73.2927	8.62292	8.27639
	5.56195	13.1669	21.7026	100.958	84.415	31.8736	8.22222	15.7685
	11.9359	10.2527	129.307	89.5027	86.1774	32.4782	8.68125	7.72269
	12.3076	10.4883	11.7746	6.06169	22.2198	15.5602	12.863	11.0287
	8.58552	8.85763	56.13	28.7198	67.076	50.0236	6.9206	7.98009
	10.0593	12.6618	28.1444	19.0631	63.3809	50.0262	16.1248	17.7046
	4.11273	4.43489	13.3607	28.7232	14.7732	6.23482	3.12546	3.85856
	5.27235	5.27187	37.7608	34.1423	23.3596	20.0347	5.72546	5.02824
	5.98299	5.22983	16.3137	20.6205	15.2458	23.5971	4.93056	5.00463
	7.293	9.31633	17.2907	9.49839	39.6578	12.4606	4.63889	4.79167
	25.6312	32.9325	37.1484	5.46065	93.4776	26.159	29.4259	38.3426
	10.3387	12.1696	40.9341	23.4316	15.0612	8.23546	11.6806	10.662
	50.7716	62.7794	80.131	85.2738	236.615	164.274	50.1898	59.5787
	24.2886	26.1273	45.1998	62.2528	103.725	112.93	25.1204	23.6991
n=8
konio cells
	8.46283	7.92347	63.4632	62.6879	144.931	75.118	5.44491	7.04491
	16.0532	15.8243	10.0429	14.4567	180.81	104.977	8.7581	9.76435
	8.99563	9.49125	91.7194	95.8051	118.77	150.324	2.28611	2.18542
	15.6297	13.5773	84.1126	88.777	291.194	253.209	5.76875	5.51481
	33.4337	25.2704	214.877	160.884	155.836	143.547	8.13171	10.4799
	5.41983	3.14723	40.02	46.2231	28.9658	24.477	4.31551	2.90949
	9.4949	7.32726	168.693	120.489	37.1683	51.1471	5.53148	3.31096
	16.8469	19.6283	39.9688	37.0833	36.2123	187.678	16.588	17.375

## Sheet: Supp Fig 4
ArchT in NHP L	sf w/o LED	sf w/ LED	size w/o LED	SSI w/o LED	size w/ LED	SSI w/ LED
parvo	0.64724	0.757069	2.0989	0.01	0.414657	0.4
	0.818786	0.93547	1.34548	0.01	1.18053	0.01
	0.544739	0.637174	0.472593	0.01	0.945193	0.01
magno	0.739477	0.603162	3.68321	0.85	3.49548	0.48
	0.980508	0.437411	3.8306	0.8	4.15453	0.01
	0.831721	0.769029	0.472593	0.75	0.746935	0.7
	0.642187	0.818786	5.59735	0.9	2.42366	0.1
	0.673105	0.689118	1.07726	0.88	1.06326	0.7
	0.584547	0.532081	1.06326	0.85154	0.708865	0.02
	0.61751	0.404441	5.24304	0.739134	2.42366	0.99

## Sheet: Supp fig 5
	sf nled	sf yled	tf nled	tf yled	size neld	ssi nled	size yled	ssi yled	TF hi50 nled	TF hi50 led
Y cells	0.36814	0.553344	19.2281	21.68	2.65601	0.240368	1.61583	0.998351	25.6255	26.8514
	0.785782	0.890755	16.913	20.3409	2.17577	0.756689	1.69705	0.965145	18.6039	25.4199
	0.454891	0.536267	9.5	10	2.45556	0.893185	2.39217	0.99	19.8791	19.4589
	0.678401	0.928168	24.4	15.6	3.81767	0.5	2.55382	0.99	19.3922	19.6142
	0.911945	1.28743	10.0496	25.0948	1.43171	0.876369	1.52847	0.918612	18.3482	27.7969
	0.689118	0.851507	10.1437	21.68	0.478815	3.36865	3.78083	0.626454	18.205	26.613
	0.433997	0.462077	8.21316	13.0178	0.885363	0.598576	0.323423	1.01963	17.6854	22.2819
	0.769029	1.38422	16	18	3.7317	0.646248	1.8904	0.98	22.4477	29.7086
	0.262822	0.332481	2.65406	2.90404	8.50626	0.299672	7.7621	0.474469	14.3052	15.2329
	0.532081	0.892502	9.21902	6.69347	1.59483	0.86	3.7317	0.98	19.6883	16.5473
	1.00383	1.38422	21.3572	20.1133	2.42366	0.85	1.07726	0.99	26.932	26.068
X cells	0.256715	0.527927	3.13025	3.63691	10.4862	0.337394	3.63536	0.99	16.1982	15.8076
	0.26489	0.553344	3.13025	3.74769	9.32175	0.01	2.42366	0.2	12.7353	15.4495
	0.262308	0.274936	4.81832	4.40355	9.05144	0.02	5.22593	0.01	10.904	10.2018
	0.611491	0.578849	3.16567	2.9369	5.65253	0.0960347	9.29132	0.01	15.5196	16.0468
	0.364551	0.331831	4.20976	4.02449	8.2596	0.234956	9.91921	0.01	18.5422	17.7262
	0.484324	0.603162	10.7112	6.93255	8.17898	0.102498	8.61824	0.172221	20.2099	18.5451
	0.183274	0.180424	19.8138	19.2281	5.59735	0.0113367	5.74569	0.00302669	26.1603	25.387
	0.183274	0.180424	4.76441	5.45315	8.28665	0.0864676	8.39573	0.01	15.5566	16.3022
	1.20919	1.31805	14.6228	21.5989	0.734824	0.627831	1.56897	0.711161	22.1101	26.5134
	0.587993	0.611491	6.03428	5.11631	7.53702	0.01	1.50861	0.01	17.3784	18.5096
	1.25014	0.553344	3.08364	2.08768	1.18053	0.174866	6.90018	0.0182715	17.7952	16.582
	0.385864	0.252723	3.17756	2.18379	3.82133	0.01	3.74773	0.2	16.6676	16.8649
	0.191722	0.180071	3.3114	3.46384	3.52994	0.00447359	7.83861	0.00244283	17.3696	15.2567
	0.191722	0.180071	3.3114	3.46384	3.52994	0.00447359	7.83861	0.00244283	17.3696	15.2567
	0.806053	0.892502	2.2503	2.2503	2.69098	0.01	3.23168	0.01	8.91792	16.4319
	0.21606	0.219473	2.61454	3.92021	8.17898	0.0685885	8.61824	0.106005	11.6702	11.5742
	0.593782	0.593782	4.98374	5.70418	7.5617	0.01	8.17898	0.01	16.2727	15.2591
	0.818786	0.812395	2.3539	3.03772	2.47259	0.15	3.31732	0.03	15.5922	16.8256
	0.179015	0.180424	16.5494	16.303	3.63536	0.15852	3.63536	0.0749803	24.5281	23.9245
	0.385864	0.47307	1.74373	2.31885	4.2769	0.01	8.39573	0.234923	14.861	15.7925
	0.804475	0.994048	4.53768	3.41226	8.5901	0.100192	2.61295	0.131981	16.6301	17.6576
	0.420603	0.427248	4.48691	2.42559	9.32175	0.0165934	8.96309	0.0561199	11.7144	7.82008

## Sheet: Figure 6D
	Latency no LED	Latency w/LED
Parvo	34.27	26.12
	24.74	20.45
	55.7	50.45
	29.02	20.31
	31.65	27.5
	20.4	20.3
	28.61	22.8
	20.17	20.17
	22.39	26.67
	21.42	28.05
	20.45	20.45
	22.94	29.16
	22.66	25.15
	20.59	20.86
	22.8	20.17
	20.73	20.58
Magno	22.8	20.31
	23.35	24.04
	21.31	20.48
	20.9	20.9
	20.6	20.6
	66.24	53.08
	44.8	39.4
	32.1	40.25
	32.24	31.27
	43.85	38.6
	34.59	33.34
	32.79	27.95
	32.65	34
Konio	52.11	36.24
	21.14	20.17
	20.73	20.04
	26.95	26.53

## Sheet: Figure 7 Table 3
		no LED				with LED				not ordered as columns A-I
		On Off	reliability	jitter	single spikes	reliability	jitter	single spikes		event lat	event lat w/LED
		On	0.1375	5.55638	0.05125	0.3375	3.45713	0.04375		27	28
		on	0.2875	4.89172	0.0475	0.35	3.54498	0.0525		28	29
		on	0.425	2.18384	0.04	0.3625	1.89203	0.04875		26	26
		on	0.1125	5.26471	0.04125	0.4625	2.90928	0.0275		32	32
		off	0.1125	4.86461	0.0375	0.15	4.35058	0.04		27	27
	konio	on	0.05625	4.58258	0.32125	0.0675	5.38031	0.3875		10	10
	parvo or konio	on	0.03125	3.84687	0.10125	0.0275	2.76516	0.08		38	36
	parvo	on	0.01875	5.5	0.06125	0.02375	3.64234	0.07		36	36
		on	0.3375	6.43106	0.26875	0.32	6.48751	0.3025		38	38
		on	0.005	10.3371	0.025	0.0125	5.22651	0.045		37	39
		on	0.08	3.99223	0.1475	0.08375	4.14064	0.2225		37	37
		on	0.07375	5.06378	0.23875	0.125	4.02313	0.39375		30	36
		off	0.065	4.82136	0.2075	0.055	5.46434	0.26		33	33
		off	0.0425	6.33572	0.20625	0.05	4.90262	0.18375		35	35
	konio	on	0	6	0.0075	0.0775	4.49757	0.2575		42	41
	konio	off	0.02	7.12215	0.14125	0.045	5.25205	0.25375		28	28
	konio	off	0.10875	1.17665	0.1475	0.0875	0.939507	0.13125		42	41
	konio	off	0.1675	3.64414	0.45875	0.1475	3.64785	0.32125		26	26
	magno	on	0.025	6.77815	0.2325	0.02625	2.94318	0.17875		29	29
	magno	on	0.01375	2.28092	0.1075	0.0225	2.30627	0.17125		35	39
	magno	on	0.0125	5.14166	0.0575	0.05375	3.39363	0.1425		14	13
	magno	on	0.00125	5.16112	0.00875	0.11125	1.70918	0.195		34	34
	magno	on	0.0075	9	0.07375	0.1675	4.5887	0.35875		26	26
	magno	on	0.00125	3	0.01125	0.08875	1.82737	0.21375		28	28
	magno	on	0.09125	6.08268	0.2725	0.06625	4.16198	0.18625		40	40
	magno	on	0.0125	1.77662	0.02	0.02125	2.52025	0.0475		24	24
	magno	off	0.12625	1.88289	0.27625	0.12875	1.66964	0.24875		29	29
	magno	off	0.015	2.56637	0.035	0.02	2.39424	0.0375		28	28
	magno	off	0.02	4.72389	0.075	0.02625	3.02417	0.0775		40	24
	magno	off	0.00125	2.18128	0.01875	0.0225	1.43503	0.0525		27	25
	parvo	on	0.03125	3.26836	0.1375	0.0525	4.70328	0.175		27	24
	parvo	on	0.1575	3.73093	0.34875	0.18875	3.16836	0.39875		35	22
	parvo	on	0.07875	4.04823	0.29125	0.085	1.7226	0.3525		28	28
	parvo	on	0.00375	2.54821	0.0275	0.04	1.55076	0.09125		23	23
	parvo	on	0.01125	8.92234	0.06125	0.02125	2.98003	0.05625		29	29
	parvo	off	0.05	1.66149	0.1575	0.0825	1.48421	0.265		18	18
	parvo	off	0.00625	1.71599	0.07875	0.03875	1.42055	0.09		29	29
	parvo	off	0.01	2.34219	0.1925	0.0775	2.31093	0.265		28	28
	parvo	off	0.0325	4.37879	0.34375	0.10875	3.03365	0.4325		19	19
	parvo	off	0.1075	1.17433	0.19375	0.14625	1.11311	0.245		29	29
	parvo	off	0.0875	0.713408	0.1175	0.0925	1.0525	0.13625		23	23
	parvo	off	0.00875	3.64414	0.45875	0.05375	1.36969	0.32125		24	24
